# Supplementary material for: Polyaphron Formulations Stabilised with Different Water-Soluble Polymers for Ocular Drug Delivery
Source: Pharmaceutics. 2022 Apr 24;14(5):926. doi: 10.3390/pharmaceutics14050926 (PMC9146855; doi:10.3390/pharmaceutics14050926)
Supplement: Supplementary file 1 [file pharmaceutics-14-00926-s001.zip]

Archive with 1 entries (1 files):
- pharmaceutics-1651981-supplementary.pdf
